# Supplementary material for: Organ-Specific Phytochemical Profiles, Wound-Healing and Hemostatic Activities of Symphytum officinale Aerial Parts and Roots with Differential Pyrrolizidine Alkaloid Content
Source: Molecules. 2026 Jun 18;31(12):2159. doi: 10.3390/molecules31122159 (PMC13306179; doi:10.3390/molecules31122159)
Supplement: Supplementary file 1 [file molecules-31-02159-s001.zip]

Archive with 1 entries (1 files):
- molecules-4368129-supplementary.pdf
